# Supplementary material for: Cis-regulatory evolution integrated the Bric-à-brac transcription factors into a novel fruit fly gene regulatory network
Source: eLife. 2018 Jan 3;7:e32273. doi: 10.7554/eLife.32273 (PMC5752203; doi:10.7554/eLife.32273)
Supplement: Figure 5—source data 1. [file elife-32273-fig5-data1.xlsx]

## Sheet: FIgure 5
Figure 5-source data 1. Analysis of RNA-interference pigmentation phenotypes.
Figure 5A male
pnrGAL4/UAS-mCherry dsRNA	Measure	% Darkness	x100	SEM
GS UAS mCherry RNAi pnrGAL4 M1	49.7	0.805098	80.5098
GS UAS mCherry RNAi pnrGAL4 M3	41.7	0.836471	83.6471
GS UAS mCherry RNAi pnrGAL4 M4	42.7	0.832549	83.2549
GS UAS mCherry RNAi pnrGAL4 M2	40.3	0.841961	84.1961
Average			82.902	0.820411
Figure 5A female
pnrGAL4/UAS-mCherry dsRNA	Measure	% Darkness	x100	SEM
GS UAS mCherry RNAi pnrGAL4 F1	146.3	0.426275	42.6275
GS UAS mCherry RNAi pnrGAL4 F3	138.4	0.457255	45.7255
GS UAS mCherry RNAi pnrGAL4 F4	143.2	0.438431	43.8431
GS UAS mCherry RNAi pnrGAL4 F5	135.2	0.469804	46.9804
Average			44.7941	0.968076
Figure 5B female
pnrGAL4/UAS-bab1 3 shmiR	Measure	% Darkness	x100	SEM
GS UAS bab1_3 x pnr Gal4 Line 1 Female 3	80.6	0.683922	68.3922
GS UAS bab1_3 x pnr Gal4 Line 1 Female 4	88.6	0.652549	65.2549
GS UAS bab1_3 x pnr Gal4 Line 3 Female 1	71.1	0.721176	72.1176
GS UAS bab1_3 x pnr Gal4 Line 3 Female 2	61.7	0.758039	75.8039
Average			70.3922	2.28502
Figure 5C female
pnrGAL4/UAS-bab1 4 shmiR	Measure	% Darkness	x100	SEM
GS UAS bab1#4 RNAi pnrGAL4 F1	137.8	0.459608	45.9608
GS UAS bab1#4 RNAi pnrGAL4 F2	142.3	0.441961	44.1961
GS UAS bab1#4 RNAi pnrGAL4 F3	130.1	0.489804	48.9804
GS UAS bab1#4 RNAi pnrGAL4 F4	134	0.47451	47.451
Average			46.6471	1.02343
Figure 5D female
pnrGAL4/UAS-bab2 12 shmiR	Measure	% Darkness	x100	SEM
GS UAS bab2_12 x pnr Gal4 Line 1 Female 1	65.9	0.741569	74.1569
GS UAS bab2_12 x pnr Gal4 Line 1 Female 3	54.2	0.787451	78.7451
GS UAS bab2_12 x pnr Gal4 Line 2 Female 1	57	0.776471	77.6471
GS UAS bab2_12 x pnr Gal4 Line 2 Female 2	62.1	0.756471	75.6471
Average			76.549	1.02325
Figure 5E female
pnrGAL4/UAS-bab2 16 shmiR	Measure	% Darkness	x100	SEM
GS UAS bab2_16 x pnr Gal4 Line 1 Female 1	82.4	0.676863	67.6863
GS UAS bab2_16 x pnr Gal4 Line 1 Female 2	63.7	0.750196	75.0196
GS UAS bab2_16 x pnr Gal4 Line 2 Female 2	76.7	0.699216	69.9216
GS UAS bab2_16 x pnr Gal4 Line 2 Female 3	74.9	0.706275	70.6275
Average			70.8137	1.53571
Figure 5F female
pnrGAL4/UAS-bab1 3 + bab2 12 shmiRs	Measure	% Darkness	x100	SEM
GS bab1 3-bab2 12 x pnr Gal4 siRNA Chain Line 1 Female 2	55.4	0.782745	78.2745
GS bab1 3-bab2 12 x pnr Gal4 siRNA Chain Line 3 Female 1	61.5	0.758824	75.8824
GS bab1 3-bab2 12 x pnr Gal4 siRNA Chain Line 3 Female 2	52.2	0.795294	79.5294
GS bab1 3-bab2 12 x pnr Gal4 siRNA Chain Line 3 Female 3	59.6	0.766275	76.6275
Average			77.5784	0.820157
Figure 5G female
pnrGAL4/UAS-bab1 3 + bab2 16 shmiRs	Measure	% Darkness	x100	SEM
GS bab1 3-bab2 16 x pnr Gal4 siRNA Chain Line 2 Female 1	75.8	0.702745	70.2745
GS bab1 3-bab2 16 x pnr Gal4 siRNA Chain Line 2 Female 4	65.6	0.742745	74.2745
GS bab1 3-bab2 16 x pnr Gal4 siRNA Chain Line 3 Female 1	65.8	0.741961	74.1961
GS bab1 3-bab2 16 x pnr Gal4 siRNA Chain Line 3 Female 2	64.8	0.745882	74.5882
Average			73.3333	1.02312
