# Supplementary material for: Cis-regulatory evolution integrated the Bric-à-brac transcription factors into a novel fruit fly gene regulatory network
Source: eLife. 2018 Jan 3;7:e32273. doi: 10.7554/eLife.32273 (PMC5752203; doi:10.7554/eLife.32273)
Supplement: Figure 6—source data 2. [file elife-32273-fig6-data2.xlsx]

## Sheet: Figure 6
Figure 6-source data 2. Analysis of pigmentation phenotypes from bab open reading frame ectopic expression.
Figure 6A
UAS-bab1	Measure	% Darkness	x100	SEM
GS pUMA+ bab1 ORFTweak attP40 Line 1 Male 1	119	0.533333	53.3333
GS pUMA+ bab1 ORFTweak attP40 Line 1 Male 3	71.5	0.719608	71.9608
GS pUMA+ bab1 ORFTweak attP40 Line 3 Male 3	111.6	0.562353	56.2353
GS pUMA+ bab1 ORFTweak attP40 Line 4 Male 1	142.2	0.442353	44.2353
Average			56.4412	5.7702
Figure 6B
UAS-bab2	Measure	% Darkness	x100	SEM
GS pUMA+ bab2 ORFTweak attP40 Line 2 Male 2	73.2	0.712941	71.2941
GS pUMA+ bab2 ORFTweak attP40 Line 3 Male 1	74.3	0.708627	70.8627
GS pUMA+ bab2 ORFTweak attP40 Line 3 Male 2	61.2	0.76	76
GS pUMA+ bab2 ORFTweak attP40 Line 4 Male 2	71.5	0.719608	71.9608
Average			72.5294	1.1787
Figure 6C
UAS-bab1 DNA-Binding Mutant	Measure	% Darkness	x100	SEM
GS pUMA-bab1 DBM attP40 MR-M2 Line 2 Male 1	33.7	0.867843	86.7843
GS pUMA-bab1 DBM attP40 MR-M3 Line 3 Male 1	30.6	0.88	88
GS pUMA-bab1 DBM attP40 MR-M4 Line 4 Male 2	34.5	0.864706	86.4706
GS pUMA-bab1 DBM attP40 MR-M5 Line 5 Male 1	38.9	0.847451	84.7451
Average	34.425	0.865	86.5	0.671527
Figure 6D
UAS-bab1 D. wil.	Measure	% Darkness	x100	SEM
GS UAS-bab A. gam. Line 1 Male 3	78.5	0.692157	69.2157
GS UAS-bab A. gam. Line 2 Male 2	67.4	0.735686	73.5686
GS UAS-bab A. gam. Line 3 Male 1	66.7	0.738431	73.8431
GS UAS-bab A. gam. Line 4 Male 3	88.1	0.65451	65.451
Average			70.5196	1.99444
Figure 6E
UAS-bab2 D. moj.	Measure	% Darkness	x100	SEM
GS UAS-bab A. gam. Line 1 Male 3	72.1	0.717255	71.7255
GS UAS-bab A. gam. Line 1 Male 4	106.9	0.580784	58.0784
GS UAS-bab A. gam. Line 2 Male 2	72.9	0.714118	71.4118
GS UAS-bab A. gam. Line 3 Male 5	71.2	0.720784	72.0784
Average			68.3235	3.41775
Figure 6F
UAS-bab A. gam.	Measure	% Darkness	x100	SEM
GS UAS-bab A. gam. Line 3 Male 1	68.1	0.732941	73.2941
GS UAS-bab A. gam. Line 3 Male 3	69.5	0.727451	72.7451
GS UAS-bab A. gam. Line 3 Male 4	66.2	0.740392	74.0392
GS UAS-bab A. gam. Line 5 Male 4	90.4	0.64549	64.549
Average			71.1569	2.21852
Figure 6G
yGAL4/UAS-bab1	Measure	% Darkness	x100	SEM
GS yGAL4 44267 UAS bab1 M1 4do	185.7	0.271765	27.1765
GS yGAL4 44267 UAS bab1 M2 4do	175.4	0.312157	31.2157
GS yGAL4 44267 UAS bab1 M3 4do	186.4	0.26902	26.902
GS yGAL4 44267 UAS bab1 M4 4do	172.7	0.322745	32.2745
Average			29.3922	1.3767
Figure 6H
yGAL4/UAS-bab2	Measure	% Darkness	x100	SEM
GS yGAL4 44267 UAS bab2 M1 4do	165.3	0.351765	35.1765
GS yGAL4 44267 UAS bab2 M2 4do	158.4	0.378824	37.8824
GS yGAL4 44267 UAS bab2 M3 4do	155.8	0.38902	38.902
GS yGAL4 44267 UAS bab2 M4 4do	129	0.494118	49.4118
Average			40.3431	3.12339
Figure 6I
yGAL4/UAS-bab1 DNA-Binding Mutant	Measure	% Darkness	x100	SEM
GS yGAL4 44267 UAS bab1 DBM M1 4do	30.8	0.879216	87.9216
GS yGAL4 44267 UAS bab1 DBM M2 4do	29.7	0.883529	88.3529
GS yGAL4 44267 UAS bab1 DBM M3 4do	36	0.858824	85.8824
GS yGAL4 44267 UAS bab1 DBM M4 4do	31.1	0.878039	87.8039
Average	31.9	0.874902	87.4902	0.548786
Figure 6J
yGAL4/UAS-bab1 D. wil.	Measure	% Darkness	x100	SEM
GS yGAL4 44267 UAS bal Dwil M4	166.23	0.348118	34.8118
GS yGAL4 44267 UAS bal Dwil M3	181	0.290196	29.0196
GS yGAL4 44267 UAS bal Dwil M2	172.2	0.324706	32.4706
GS yGAL4 44267 UAS bal Dwil M1	180.3	0.292941	29.2941
Average			31.399	1.38104
Figure 6K
yGAL4/UAS-bab2 D. moj.	Measure	% Darkness	x100	SEM
GS yGAL4 44267 UAS bab2 Dmoj M1 4 do	159.4	0.374902	37.4902
GS yGAL4 44267 UAS bab2 Dmoj M2 4 do	155.2	0.391373	39.1373
GS yGAL4 44267 UAS bab2 Dmoj M3 4 do	156.4	0.386667	38.6667
GS yGAL4 44267 UAS bab2 Dmoj M4 4 do	149.6	0.413333	41.3333
Average			39.1569	0.803922
Figure 6L
yGAL4/UAS-bab A. gam.	Measure	% Darkness	x100	SEM
GS yGAL4 44267 UAS bab Agam M1 4do	135.3	0.469412	46.9412
GS yGAL4 44267 UAS bab AgamM2 4do	135.7	0.467843	46.7843
GS yGAL4 44267 UAS bab Agam M3 4do	126.5	0.503922	50.3922
GS yGAL4 44267 UAS bab Agam M4 4do	111.8	0.561569	56.1569
Average			50.0686	2.19353
