# Supplementary material for: Cis-regulatory evolution integrated the Bric-à-brac transcription factors into a novel fruit fly gene regulatory network
Source: eLife. 2018 Jan 3;7:e32273. doi: 10.7554/eLife.32273 (PMC5752203; doi:10.7554/eLife.32273)
Supplement: Figure 7—source data 1. [file elife-32273-fig7-data1.xlsx]

## Sheet: Figure 7
Figure 7-source data 1. Analysis of ectopic expression effects of bab open reading frames on the dimorphic activities of yellow gene CREs.
Genotypes and Image Identification	Abdomen Segments Measured	Standard Error of Mean
Figure 7B
yGAL4/UAS-bab1-DBM;yWB D.mel./+	A5-A6 Pixel Intensity	A5-A6 SEM	100% Scale	100 Scale SEM
TMWb225	120.344	2.24261
TMWb226	112.97
TMWb227	108.763
TMWb228	120.332
TMWb229	117.194
Mean	115.921		100	1.93461
Figure 7C
yGAL4/UAS-bab1;yWB D.mel./+	A5-A6 Pixel Intensity	A5-A6 SEM	100% Scale	100 Scale SEM
TMWb231	61.76	1.51021
TMWb232	69.298
TMWb233	69.207
TMWb234	68.79
TMWb236	64.744
Mean	66.7598		57.591	1.30279
Figure 7D
yGAL4/UAS-bab2;yWB D.mel./+	A5-A6 Pixel Intensity	A5-A6 SEM	100% Scale	100 Scale SEM
TMWb237	61.356	1.36293
TMWb239	62.997
TMWb240	58.384
TMWb241	66.352
TMWb242	64.515
Mean	62.7208		54.1067	1.17574
Figure 7E
yGAL4/UAS-bab1 D.wil.;yWB D.mel./+	A5-A6 Pixel Intensity	A5-A6 SEM	100% Scale	100 Scale SEM
TMWb141	73.337	1.04778
TMWb142	74.686
TMWb143	68.581
TMWb158	72.937
TMWb159	71.278
Mean	72.1638		62.2528	0.903877
Figure 7F
yGAL4/UAS-bab2 D.moj.;yWB D.mel./+	A5-A6 Pixel Intensity	A5-A6 SEM	100% Scale	100 Scale SEM
TMWb156	69.798	1.53967
TMWb145	65.482
TMWb146	64.301
TMWb147	60.587
TMWb155	67.334
Mean	65.5004		56.5045	1.32821
Figure 7G
yGAL4/UAS-bab A.gam.;yWB D.mel./+	A5-A6 Pixel Intensity	A5-A6 SEM	100% Scale	100 Scale SEM
TMWb148	62.753	2.3525
TMWb153	74.98
TMWb150	62.473
TMWb151	67.796
TMWb152	70.131
Mean	67.6266		58.3387	2.0294
Figure 7H
yGAL4/UAS-bab1-DBM;yWB D.maler./+	A5-A6 Pixel Intensity	A5-A6 SEM	100% Scale	100 Scale SEM
TMWb168	137.001	1.11647
TMWb163	138.998
TMWb164	133.459
TMWb165	139.881
TMWb166	138.162
Mean	137.5		100	0.811977
Figure 7I
yGAL4/UAS-bab1;yWB D.maler./+	A5-A6 Pixel Intensity	A5-A6 SEM	100% Scale	100 Scale SEM
TMWb170	44.233	1.31186
TMWb171	45.84
TMWb172	47.673
TMWb173	51.97
TMWb174	46.311
Mean	47.2054		34.3312	0.954078
Figure 7J
yGAL4/UAS-bab2;yWB D.maler./+	A5-A6 Pixel Intensity	A5-A6 SEM	100% Scale	100 Scale SEM
TMWb181	44.545	0.392071
TMWb182	43.669
TMWb183	42.146
TMWb184	43.13
TMWb185	43.126
Mean	43.3232		31.5077	0.285142
Figure 7K
yGAL4/UAS-bab1 D.wil.;yWB D.maler./+	A5-A6 Pixel Intensity	A5-A6 SEM	100% Scale	100 Scale SEM
TMWb219	48.189	0.752456
TMWb220	47.666
TMWb221	47.285
TMWb222	51.493
TMWb223	49.155
Mean	48.7576		35.46	0.54724
Figure 7L
yGAL4/UAS-bab2 D.moj.;yWB D.maler./+	A5-A6 Pixel Intensity	A5-A6 SEM	100% Scale	100 Scale SEM
TMWb212	47.854	0.808582
TMWb213	46.871
TMWb214	43.327
TMWb215	46.138
TMWb217	47.516
Mean	46.3412		33.7026	0.588059
Figure 7M
yGAL4/UAS-bab A.gam.;yWB D.maler./+	A5-A6 Pixel Intensity	A5-A6 SEM	100% Scale	100 Scale SEM
TMWb205	45.883	1.90447
TMWb206	39.566
TMWb207	46.241
TMWb208	38.255
TMWb211	47.545
Mean	43.498		31.6349	1.38507
