# Supplementary material for: Cis-regulatory evolution integrated the Bric-à-brac transcription factors into a novel fruit fly gene regulatory network
Source: eLife. 2018 Jan 3;7:e32273. doi: 10.7554/eLife.32273 (PMC5752203; doi:10.7554/eLife.32273)
Supplement: Figure 8—source data 1. [file elife-32273-fig8-data1.xlsx]

## Sheet: Figures 8 and S9
Figure 8-source data 1. Analysis of the ectopic expression effects of bab open reading frames on yellow gene CREs from species with dimorphic and monomorphic tergite pigmentation.
Genotypes and Image Identification	Abdomen Segments Measured	Abdomen Segment Measured	Standard Error of Mean
Figure 8A
D. mel. yWB/UAS-bab1 DBM;yGAL4/+	A5-A6 Pixel Intensity	A3 Pixel Intensity	A5-A6 SEM	100% Scale	100 Scale SEM
TMWb027	110.168	66.23	1.97554
TMWb030	109.498	72.781
TMWb033	107.598	66.626
TMWb036	115.381	65.648
TMWb038	103.178	66.051
Mean	109.165	67.4672		100	1.80969
Figure 8A'
D. mel. yWB/UAS-bab1;yGAL4/+	A5-A6 Pixel Intensity	A3 Pixel Intensity	A5-A6 SEM	100% Scale	100 Scale SEM
TMWb002	68.466	63.253	1.90094
TMWb026	58.436	55.037
TMWb029	59.6	56.776
TMWb032	58.933	52.67
TMWb035	59.057	57.917
Mean	60.8984	57.1306		55.7858	1.06045
Figure 8A''
D. mel. yWB/UAS-bab2;yGAL4/+	A5-A6 Pixel Intensity	A3 Pixel Intensity	A5-A6 SEM	100% Scale	100 Scale SEM
TMWb013	59.575	58.041	0.801827
TMWb015	59.398	55.961
TMWb017	57.912	53.488
TMWb019	55.281	54.259
TMWb021	59.176	55.67
Mean	58.2684	55.4838		53.3766	0.427988
Figure 8B
D. mal. yWB/UAS-bab1 DBM;yGAL4/+	A5-A6 Pixel Intensity	A3 Pixel Intensity	A5-A6 SEM	100% Scale	100 Scale SEM
TMWb053	127.597	52.416	2.51732
TMWb054	129.117	51.166
TMWb055	138.082	53.503
TMWb056	135.715	53.562
TMWb057	124.736	51.849
Mean	131.049	52.4992		100	1.92089
Figure 8B'
D. mal. yWB/UAS-bab1;yGAL4/+	A5-A6 Pixel Intensity	A3 Pixel Intensity	A5-A6 SEM	100% Scale	100 Scale SEM
TMWb040	44.241	57.506	1.12644
TMWb041	41.808	50.925
TMWb042	40.765	52.189
TMWb043	41.998	48.348
TMWb044	47.071	65.285
Mean	43.1766	54.8506		32.9468	0.371126
Figure 8B''
D. mal. yWB/UAS-bab2;yGAL4/+	A5-A6 Pixel Intensity	A3 Pixel Intensity	A5-A6 SEM	100% Scale	100 Scale SEM
TMWb052	43.919	58.409	1.89101
TMWb047	46.499	51.187
TMWb048	45.387	52.435
TMWb049	35.844	53.126
TMWb050	41.518	58.594
Mean	42.6334	54.7502		32.5323	0.615188
Figure 8C
D. pse. yWB/UAS-bab1 DBM;yGAL4/+	A5-A6 Pixel Intensity	A3	A5-A6 SEM	100% Scale	100 Scale SEM
TMWb028	97.022	78.808	1.98113
TMWb031	89.131	67.197
TMWb034	94.253	78.462
TMWb037	97.947	77.162
Mean	94.5883	75.4073		100	2.09447
Figure 8C'
D. pse. yWB/UAS-bab1;yGAL4/+	A5-A6	A3 Pixel Intensity	A5-A6 SEM	100% Scale	100 Scale SEM
TMWb001	78.771	81.005	1.36658
TMWb003	81.369	81.552
TMWb005	84.69	82.559
TMWb007	79.26	81.886
TMWb009	76.606	76.824
Mean	80.1392	80.7652		84.7243	1.61297
Figure 8C''
D. pse. yWB/UAS-bab2;yGAL4/+	A5-A6 Pixel Intensity	A3 Pixel Intensity	A5-A6 SEM	100% Scale	100 Scale SEM
TMWb012	70.265	78.537	1.02374
TMWb014	66.417	78.149
TMWb016	67.14	74.182
TMWb018	64.271	69.008
TMWb020	65.257	69.604
Mean	66.67	73.896		70.4844	1.45243
Figure 8D
D. wil. y5'/UAS-bab1 DBM;yGAL4/+	A5-A6 Pixel Intensity	A3 Pixel Intensity	A5-A6 SEM	100% Scale	100 Scale SEM
TMWb078	22.117	29.273	0.218085
TMWb081	22.002	29.916
TMWb084	21.748	29.463
TMWb087	22.252	28.826
TMWb090	21.021	28.165
Mean	21.828	29.1286		100	0.999107
Figure 8D'
D. wil. y5'/UAS-bab1;yGAL4/+	A5-A6 Pixel Intensity	A3 Pixel Intensity	A5-A6 SEM	100% Scale	100 Scale SEM
TMWb076	22.207	27.924	1.18378
TMWb079	28.8	34.932
TMWb082	25.997	35.321
TMWb085	28.132	35.56
TMWb088	24.88	35.542
Mean	26.0032	33.8558		119.128	1.41021
Figure 8D''
D. wil. y5'/UAS-bab2;yGAL4/+	A5-A6 Pixel Intensity	A3 Pixel Intensity	A5-A6 SEM	100% Scale	100 Scale SEM
TMWb077	22.091	26.803	0.741443
TMWb083	23.849	30.207
TMWb086	21.845	29.564
TMWb089	23.393	34.718
TMWb080	25.982	33.463
Mean	23.432	30.951		107.348	0.795927
